# Supplementary material for: Effect of Carboxyl Group Position on Assembly Behavior and Structure of Hydrocarbon Oil–Carboxylic Acid Compound Collector on Low-Rank Coal Surface: Sum-Frequency Vibration Spectroscopy and Coarse-Grained Molecular Dynamics Simulation Study
Source: Molecules. 2024 Feb 28;29(5):1034. doi: 10.3390/molecules29051034 (PMC10935132; doi:10.3390/molecules29051034)
Supplement: Supplementary file 1 [file molecules-29-01034-s001.zip]

Archive with 1 entries (1 files):
- molecules-2834992-supplementary.pdf
